# Supplementary material for: Association Between Retinol-Binding Protein 4 Levels and Hepatitis C Virus Infection: A Meta-Analysis
Source: Diseases. 2024 Nov 13;12(11):291. doi: 10.3390/diseases12110291 (PMC11592848; doi:10.3390/diseases12110291)
Supplement: Supplementary file 1 [file diseases-12-00291-s001.zip]

Archive with 1 entries (1 files):
- diseases-3130341-supplementary.pdf
